# Supplementary material for: Phlebotomus (Adlerius) simici NITZULESCU, 1931: first record in Austria and phylogenetic relationship with other Adlerius species
Source: Parasit Vectors. 2021 Jan 6;14:20. doi: 10.1186/s13071-020-04482-8 (PMC7788815; doi:10.1186/s13071-020-04482-8)
Supplement: Supplementary file 2 — Additional file 2: Table S2. Pairwise distances (%) of coxI based on Tamura’s 3-parameter model with 1000 bootstrap values. Description in brackets refer to the respective haplotype in the network. Standard errors are shown in blue. [file 13071_2020_4482_MOESM2_ESM.xlsx]

## Sheet: Additional file 2
Additional file 2: Table S2. Paiwise distances (%) of COI based on Tamura-3-parameter model with 1000 bootstrap values. Description in brackets refer to the respective haplotype in the network. Standard errors are shown in blue.
	MN812831.1 P. simici Austria (Hap_1)	MT452050.1 P. simici Macedonia1 (Hap_2)	MT452051.1 P. simici Macedonia2 (Hap_3)	KU519497.1 P. simici Thessaloniki (Hap_3)	KU519498.1 P. simici Thessaloniki (Hap_4)	KU519499.1 P. simici Thessaloniki (Hap_5)	KU519500.1 P. simici Thessaloniki (Hap_6)	KU519501.1 P. simici Thessaloniki (Hap_7)	MT452054.1 P. simici Peloponnese (Hap_8)	MT452055.1 P. simici Peloponnese (Hap_9)	MT452056.1 P. simici Peloponnese (Hap_8)	MT452060.1 P. simici Crete (Hap_10)	MN086690.1 P. simici Anatolia (Hap_11)	MN086690.1 P. simici Mediterranean (Hap_11)	MN086691.1 P. simici Anatolia (Hap_12)	MN086692.1 P. simici Anatolia (Hap_13)	MN086693.1 P. simici Anatolia (Hap_14)	MN086694.1 P. simici Anatolia (Hap_15)	MN086695.1 P. simici Anatolia (Hap_16)	MN086696.1 P. simici Mediterranean (Hap_17)	MN086697.1 P. simici Mediterranean (Hap_18)	MN086698.1 P. simici Anatolia (Hap_19)	MN086699.1 P. simici Anatolia (Hap_20)	MN086705.1 P. simici Anatolia1 (Hap_21)	MN086706.1 P. simici Anatolia (Hap_22)	MN086707.1 P. simici Anatolia1 (Hap_23)	MN086708.1 P. simici Anatolia (Hap_24)	MN086709.1 P. simici Anatolia (Hap_25)	MN086710.1 P. simici Anatolia (Hap_26)	MN086711.1 P. simici Anatolia (Hap_27)	MN086705.1 P. simici Mediterranean (Hap_21)	MN086700.1 P. simici Mediterranean (Hap_28)	MN086701.1 P. simici Mediterranean (Hap_29)	MN086702.1 P. simici Mediterranean (Hap_30)	MN086703.1 P. simici Mediterranean (Hap_31)	MN086704.1 P. simici Mediterranean (Hap_32)	MN086712.1 P. simici Mediterranean (Hap_33)	MN086713.1 P. simici Mediterranean (Hap_34)	MN086714.1 P. simici Mediterranean (Hap_35)	MN086715.1 P. simici Mediterranean (Hap_36)	MN086716.1 P. simici Mediterranean (Hap_37)	MN086717.1 P. simici Mediterranean (Hap_38)	KX822734.1 P. simici Israel (Hap_39)	KX822735.1 P. simici Israel (Hap_40)	MN086683.1 Adlerius sp. Turkey	MN086684.1 Adlerius sp. Turkey	MN086685.1 Adlerius sp. Turkey	MN086686.1 Adlerius sp. Turkey	MN086687.1 Adlerius sp. Turkey
MN812831.1 P. simici Austria (Hap_1)		0.259625	0.18604	0.18604	0.331706	0.262376	0.263874	0.264531	0.268916	0.320178	0.268916	0.905542	0.911564	0.911564	0.911279	0.942607	0.937148	0.942885	0.939573	0.93428	0.875871	0.899004	0.842237	0.883902	0.852195	0.858264	0.873516	0.884156	0.857656	0.874519	0.883902	0.9637	0.970777	0.959348	0.935485	0.940751	0.907096	0.916612	0.829646	0.822054	0.856998	0.857575	0.853894	0.91766	0.987654	1.01868	1.00851	1.00929	1.05437
MT452050.1 P. simici Macedonia1 (Hap_2)	0.364811		0.185251	0.185251	0.325193	0.26516	0.264298	0.265837	0.266016	0.329144	0.266016	0.906104	0.911361	0.911361	0.911114	0.940821	0.883608	0.941079	0.939397	0.935957	0.889001	0.90309	0.843092	0.888027	0.854993	0.860423	0.875144	0.888036	0.861511	0.878316	0.888027	0.912001	0.921524	0.90956	0.883636	0.892917	0.908099	0.921471	0.833666	0.821739	0.855792	0.856859	0.842224	0.911251	0.971076	1.00288	0.992699	0.9904	1.03518
MT452051.1 P. simici Macedonia2 (Hap_3)	0.181947	0.181946		2.0652e-14	0.272194	0.185591	0.183724	0.18253	0.185055	0.264632	0.185055	0.880983	0.883805	0.883805	0.883563	0.913647	0.911117	0.913904	0.91222	0.908508	0.856923	0.872728	0.815305	0.861677	0.828055	0.833935	0.846714	0.859064	0.832546	0.850949	0.861677	0.937306	0.948506	0.936628	0.910868	0.917482	0.880023	0.894523	0.803541	0.797217	0.830007	0.832507	0.821785	0.889985	0.971317	1.00313	0.992941	0.990619	1.0354
KU519497.1 P. simici Thessaloniki (Hap_3)	0.181947	0.181946	0		0	0.272194	0.185591	0.183724	0.18253	0.185055	0.264632	0.185055	0.880983	0.883805	0.883805	0.883563	0.913647	0.911117	0.913904	0.91222	0.908508	0.856923	0.872728	0.815305	0.861677	0.828055	0.833935	0.846714	0.859064	0.832546	0.850949	0.861677	0.937306	0.948506	0.936628	0.910868	0.917482	0.880023	0.894523	0.803541	0.797217	0.830007	0.832507	0.821785	0.889985	0.971317	1.00313	0.992941	0.990619
KU519498.1 P. simici Thessaloniki (Hap_4)	0.548594	0.548598	0.364806	0.364806		0.323988	0.337339	0.329662	0.329134	0.393377	0.329134	0.943452	0.944668	0.944668	0.944426	0.974805	0.968737	0.975056	0.97055	0.967689	0.91874	0.934836	0.880758	0.927165	0.893927	0.901571	0.917282	0.925816	0.902833	0.919558	0.927165	0.996358	1.01149	0.998878	0.974916	0.983736	0.943803	0.956679	0.874585	0.861505	0.89677	0.896796	0.885177	0.958127	1.02157	1.05183	1.0459	1.03917	1.08336
KU519499.1 P. simici Thessaloniki (Hap_5)	0.364823	0.364811	0.181947	0.181947	0.548594		0.260263	0.255234	0.259529	0.319183	0.259529	0.910649	0.914942	0.914942	0.914661	0.942927	0.942331	0.943226	0.94161	0.937726	0.885071	0.90203	0.847024	0.8922	0.858998	0.866629	0.872808	0.890348	0.866015	0.886573	0.8922	0.967323	0.977283	0.965197	0.941367	0.948232	0.908456	0.922348	0.834274	0.827971	0.857875	0.855525	0.848905	0.912566	0.99198	1.02421	1.01356	1.01069	1.0545
KU519500.1 P. simici Thessaloniki (Hap_6)	0.364823	0.364811	0.181947	0.181947	0.548594	0.364823		0.257628	0.260114	0.326006	0.260114	0.868392	0.862151	0.862151	0.861909	0.890367	0.889057	0.890624	0.891668	0.886234	0.833185	0.849416	0.792926	0.840842	0.807767	0.813742	0.822206	0.838159	0.811267	0.831658	0.840842	0.918151	0.92553	0.915757	0.890644	0.89741	0.864869	0.879461	0.787581	0.78041	0.816882	0.816431	0.795947	0.857796	0.945644	0.978481	0.966154	0.965117	1.01003
KU519501.1 P. simici Thessaloniki (Hap_7)	0.364811	0.364811	0.181946	0.181946	0.548598	0.364811	0.364811		0.255774	0.322093	0.255774	0.907183	0.907239	0.907239	0.906994	0.938833	0.935686	0.939094	0.9346	0.933166	0.885285	0.896541	0.836852	0.885804	0.852127	0.856822	0.868454	0.881599	0.854181	0.874944	0.885804	0.961781	0.973873	0.963969	0.937043	0.941619	0.902297	0.917625	0.827361	0.823393	0.857447	0.86176	0.838538	0.904677	0.9889	1.01937	1.01098	1.00748	1.05059
MT452054.1 P. simici Peloponnese (Hap_8)	0.364823	0.364811	0.181947	0.181947	0.548594	0.364823	0.364823	0.364811		0.328537	2.08289e-14	0.88102	0.883841	0.883841	0.883581	0.913676	0.911143	0.913954	0.912264	0.908525	0.856958	0.872772	0.815297	0.861713	0.828097	0.833987	0.846749	0.85911	0.832597	0.850992	0.861713	0.937318	0.948527	0.936652	0.910908	0.917533	0.88005	0.89456	0.803599	0.797273	0.830057	0.832547	0.82187	0.890052	0.971575	1.00338	0.9932	0.99085	1.03563
MT452055.1 P. simici Peloponnese (Hap_9)	0.548623	0.54861	0.364817	0.364817	0.733327	0.548623	0.548623	0.54861	0.548623		0.328537	0.886649	0.884818	0.884818	0.884578	0.915978	0.913152	0.91623	0.917608	0.907594	0.861284	0.877004	0.815779	0.867966	0.834266	0.842485	0.851912	0.861454	0.837557	0.857802	0.867966	0.940174	0.958232	0.943914	0.920276	0.925064	0.882331	0.895956	0.808037	0.805343	0.833982	0.83493	0.815608	0.880297	0.97334	1.00146	0.995533	0.996553	1.03749
MT452056.1 P. simici Peloponnese (Hap_8)	0.364823	0.364811	0.181947	0.181947	0.548594	0.364823	0.364823	0.364811	0	0.548623		0.88102	0.883841	0.883841	0.883581	0.913676	0.911143	0.913954	0.912264	0.908525	0.856958	0.872772	0.815297	0.861713	0.828097	0.833987	0.846749	0.85911	0.832597	0.850992	0.861713	0.937318	0.948527	0.936652	0.910908	0.917533	0.88005	0.89456	0.803599	0.797273	0.830057	0.832547	0.82187	0.890052	0.971575	1.00338	0.9932	0.99085	1.03563
MT452060.1 P. simici Crete (Hap_10)	4.16708	4.16697	3.96768	3.96768	4.36729	4.16708	3.76941	4.16697	3.96771	3.96768	3.96771		0.645146	0.645146	0.670791	0.671364	0.679595	0.642586	0.64527	0.674277	0.746638	0.693099	0.606386	0.488086	0.451406	0.444989	0.632114	0.571232	0.537927	0.580815	0.488086	0.587931	0.582848	0.603493	0.568796	0.591332	0.363705	0.366122	0.31563	0.314929	0.247434	0.366248	0.730478	0.83491	1.12333	1.14991	1.14426	1.14457	1.18738
MN086690.1 P. simici Anatolia (Hap_11)	3.97515	3.97504	3.77621	3.77621	4.17489	3.97515	3.5784	3.97504	3.77624	3.77621	3.77624	2.23899		2.04655e-14	0.174228	0.17855	0.185225	0.248296	0.261161	0.193458	0.442592	0.529016	0.535923	0.504771	0.536979	0.467985	0.670882	0.585535	0.552428	0.587294	0.504771	0.591893	0.52504	0.601037	0.570114	0.624224	0.642843	0.650939	0.636057	0.627494	0.659232	0.718235	0.5943	0.716609	1.08762	1.11121	1.11296	1.10189	1.14179
MN086690.1 P. simici Mediterranean (Hap_11)	3.97515	3.97504	3.77621	3.77621	4.17489	3.97515	3.5784	3.97504	3.77624	3.77621	3.77624	2.23899	0		0.174228	0.17855	0.185225	0.248296	0.261161	0.193458	0.442592	0.529016	0.535923	0.504771	0.536979	0.467985	0.670882	0.585535	0.552428	0.587294	0.504771	0.591893	0.52504	0.601037	0.570114	0.624224	0.642843	0.650939	0.636057	0.627494	0.659232	0.718235	0.5943	0.716609	1.08762	1.11121	1.11296	1.10189	1.14179
MN086691.1 P. simici Anatolia (Hap_12)	3.97477	3.97471	3.7759	3.7759	4.17455	3.97477	3.5781	3.97471	3.7759	3.7759	3.7759	2.43171	0.181937	0.181937		0.254898	0.257272	0.30984	0.315576	0.267132	0.482262	0.565928	0.565952	0.533493	0.562968	0.495126	0.694912	0.612121	0.579338	0.61078	0.533493	0.619067	0.55331	0.626844	0.594111	0.645228	0.670504	0.680305	0.662387	0.65024	0.685867	0.745842	0.622993	0.747204	1.08722	1.11082	1.11255	1.10151	1.14142
MN086692.1 P. simici Anatolia (Hap_13)	4.17471	4.17463	3.97475	3.97475	4.37553	4.17471	3.7759	4.17463	3.97477	3.97475	3.97477	2.43171	0.181937	0.181937	0.364779		0.258366	0.179446	0.315266	0.265096	0.487417	0.568482	0.567817	0.531032	0.562517	0.495189	0.689713	0.613901	0.582084	0.612552	0.531032	0.567855	0.499078	0.576614	0.545131	0.601899	0.667203	0.675368	0.663204	0.655491	0.683994	0.744225	0.621321	0.736302	1.1011	1.12562	1.12659	1.11456	1.15542
MN086693.1 P. simici Anatolia (Hap_14)	4.17471	3.77587	3.97475	3.97475	4.37553	4.17471	3.7759	4.17463	3.97477	3.97475	3.97477	2.43171	0.181937	0.181937	0.364779	0.364779		0.312392	0.322283	0.269823	0.482874	0.558841	0.571514	0.543696	0.573979	0.508627	0.699806	0.616854	0.584773	0.61653	0.543696	0.5512	0.481084	0.562769	0.530609	0.589398	0.680942	0.687724	0.669366	0.664469	0.695037	0.754316	0.630604	0.745347	1.08721	1.1108	1.11255	1.10151	1.14141
MN086694.1 P. simici Anatolia (Hap_15)	4.17513	4.17499	3.97511	3.97511	4.3759	4.17513	3.77624	4.17499	3.97515	3.97511	3.97515	2.23899	0.364784	0.364784	0.548537	0.181937	0.548537		0.260366	0.311448	0.516739	0.600223	0.567846	0.499548	0.53258	0.45784	0.659849	0.586307	0.553951	0.5869	0.499548	0.537051	0.459974	0.544817	0.508249	0.570495	0.642375	0.651174	0.63475	0.623331	0.650848	0.716968	0.621401	0.736398	1.10149	1.12601	1.12698	1.11493	1.15578
MN086695.1 P. simici Anatolia (Hap_16)	4.17513	4.17499	3.97511	3.97511	4.3759	4.17513	3.77624	4.17499	3.97515	3.97511	3.97515	2.23899	0.364784	0.364784	0.548537	0.548537	0.548537	0.364784		0.316123	0.518611	0.609161	0.573553	0.507291	0.540796	0.470248	0.659364	0.590179	0.558682	0.594901	0.507291	0.594453	0.526213	0.607521	0.576532	0.634454	0.642767	0.658088	0.637948	0.626924	0.654152	0.714744	0.63413	0.747359	1.11833	1.1424	1.14355	1.13112	1.17161
MN086696.1 P. simici Mediterranean (Hap_17)	4.1667	4.16664	3.96736	3.96736	4.36695	4.1667	3.7691	4.16664	3.96736	3.96736	3.96736	2.42592	0.181797	0.181797	0.364132	0.364132	0.364132	0.547377	0.547377		0.391195	0.563711	0.50062	0.467955	0.499809	0.504731	0.695376	0.613804	0.585472	0.620901	0.467955	0.558716	0.559322	0.570068	0.601035	0.650008	0.611261	0.647464	0.667829	0.659364	0.689784	0.687862	0.624508	0.713711	1.10992	1.13407	1.13594	1.12336	1.16433
MN086697.1 P. simici Mediterranean (Hap_18)	3.7697	3.7696	3.5724	3.5724	3.96781	3.7697	3.37621	3.7696	3.57242	3.5724	3.57242	2.81368	0.916647	0.916647	1.10265	1.10265	1.10265	1.28966	1.28966	0.733218		0.578552	0.580514	0.541534	0.572559	0.579608	0.751499	0.675208	0.646974	0.678957	0.541534	0.701711	0.706618	0.638313	0.671415	0.724437	0.688159	0.722041	0.733422	0.723851	0.757305	0.751256	0.755704	0.833672	1.13312	1.15873	1.15809	1.14749	1.18613
MN086698.1 P. simici Anatolia (Hap_19)	3.96803	3.9679	3.76966	3.76966	4.16716	3.96803	3.57242	3.9679	3.7697	3.76966	3.7697	2.61937	1.4776	1.4776	1.66643	1.66643	1.66643	1.85637	1.85637	1.66284	1.66293		0.637001	0.612249	0.646736	0.580057	0.693122	0.605436	0.573933	0.612479	0.612249	0.74678	0.697936	0.692786	0.664097	0.707809	0.691127	0.693077	0.611115	0.729296	0.69996	0.760969	0.740565	0.790141	1.14362	1.17045	1.16884	1.16432	1.19851
MN086699.1 P. simici Anatolia (Hap_20)	3.57189	3.5719	3.37576	3.37576	3.76905	3.57189	3.18062	3.5719	3.37574	3.37576	3.37574	2.0424	1.47219	1.47219	1.65997	1.65997	1.65997	1.65999	1.65999	1.28709	1.66284	2.22551		0.378337	0.41936	0.420888	0.601901	0.535831	0.498805	0.536334	0.378337	0.497574	0.500803	0.498281	0.531745	0.589282	0.537253	0.573663	0.586277	0.601977	0.612118	0.61707	0.58588	0.668679	1.16714	1.19122	1.19343	1.18351	1.22303
MN086705.1 P. simici Anatolia1 (Hap_21)	3.96137	3.96127	3.76361	3.76361	4.15994	3.96137	3.56696	3.96127	3.76364	3.76361	3.76364	1.28966	1.28713	1.28713	1.4745	1.4745	1.4745	1.28713	1.28713	1.10265	1.47763	2.03862	0.731538		0.183242	0.193459	0.47514	0.375519	0.330696	0.382708	2.12173e-14	0.3999	0.415957	0.31644	0.371454	0.453022	0.406906	0.46051	0.466858	0.470359	0.493501	0.49565	0.593486	0.674026	1.08737	1.11415	1.11174	1.1062	1.1453
MN086706.1 P. simici Anatolia (Hap_22)	3.76388	3.76377	3.56714	3.56714	3.96139	3.76388	3.37153	3.76377	3.56718	3.56714	3.56718	1.10269	1.47454	1.47454	1.66285	1.66285	1.66285	1.47454	1.47454	1.28963	1.66658	2.22942	0.916625	0.18194		0.271438	0.515836	0.427638	0.390594	0.434108	0.183242	0.436772	0.45168	0.369074	0.420513	0.49318	0.366764	0.420689	0.421475	0.425353	0.457332	0.458953	0.624025	0.706466	1.06343	1.09143	1.0865	1.0832	1.12362
MN086707.1 P. simici Anatolia1 (Hap_23)	3.76997	3.76982	3.57262	3.57262	3.96804	3.76997	3.37642	3.76982	3.57267	3.57262	3.57267	1.10543	1.10269	1.10269	1.28963	1.28963	1.28963	1.10269	1.10269	1.28711	1.66296	1.8523	0.915162	0.181798	0.364137		0.436416	0.32477	0.265121	0.323224	0.193459	0.445722	0.367761	0.371434	0.316446	0.41308	0.454851	0.463104	0.418297	0.422572	0.447947	0.538432	0.561717	0.676166	1.06322	1.08955	1.08699	1.08302	1.12109
MN086708.1 P. simici Anatolia (Hap_24)	3.96771	3.96763	3.76939	3.76939	4.16688	3.96771	3.57217	3.96763	3.76941	3.76939	3.76941	2.24499	2.23899	2.23899	2.43171	2.43171	2.43171	2.23899	2.23899	2.42592	2.81368	2.61937	2.0424	1.28966	1.47761	1.10543		0.398706	0.436518	0.471436	0.47514	0.624595	0.578402	0.576295	0.544556	0.600314	0.63893	0.64191	0.538871	0.608931	0.570853	0.647789	0.664751	0.66693	1.10438	1.13243	1.12522	1.12637	1.16155
MN086709.1 P. simici Anatolia (Hap_25)	3.96803	3.9679	3.76966	3.76966	4.16716	3.96803	3.57242	3.9679	3.7697	3.76966	3.7697	1.67085	1.66649	1.66649	1.85629	1.85629	1.85629	1.66649	1.66649	1.85215	2.23388	2.04258	1.4745	0.731559	0.916669	0.548561	0.918858		0.179777	0.258497	0.375519	0.554531	0.504666	0.501789	0.464603	0.527472	0.565659	0.573029	0.448007	0.542686	0.563882	0.64163	0.65643	0.697272	1.0802	1.10817	1.10185	1.09871	1.08312
MN086710.1 P. simici Anatolia (Hap_26)	3.76997	3.76982	3.57262	3.57262	3.96804	3.76997	3.37642	3.76982	3.57267	3.57262	3.57267	1.48144	1.47761	1.47761	1.66645	1.66645	1.66645	1.47761	1.47761	1.66285	2.04263	1.8523	1.28711	0.547388	0.731571	0.364795	1.10543	0.18194		0.187087	0.330696	0.522251	0.467286	0.465597	0.421054	0.488929	0.537977	0.548013	0.412924	0.510307	0.532002	0.614774	0.624026	0.670409	1.06397	1.0921	1.0862	1.08491	1.06987
MN086711.1 P. simici Anatolia (Hap_27)	3.96803	3.9679	3.76966	3.76966	4.16716	3.96803	3.57242	3.9679	3.7697	3.76966	3.7697	1.67085	1.66649	1.66649	1.85629	1.85629	1.85629	1.66649	1.66649	1.85215	2.23388	2.04258	1.4745	0.731559	0.916669	0.548561	1.29294	0.36479	0.18194		0.382708	0.558322	0.499406	0.498201	0.45357	0.514617	0.580248	0.587425	0.459803	0.542748	0.5697	0.647344	0.652554	0.698022	1.08385	1.11189	1.10725	1.10367	1.08835
MN086705.1 P. simici Mediterranean (Hap_21)	3.96137	3.96127	3.76361	3.76361	4.15994	3.96137	3.56696	3.96127	3.76364	3.76361	3.76364	1.28966	1.28713	1.28713	1.4745	1.4745	1.4745	1.28713	1.28713	1.10265	1.47763	2.03862	0.731538	0	0.18194	0.181798	1.28966	0.731559	0.547388	0.731559		0.3999	0.415957	0.31644	0.371454	0.453022	0.406906	0.46051	0.466858	0.470359	0.493501	0.49565	0.593486	0.674026	1.08737	1.11415	1.11174	1.1062	1.1453
MN086700.1 P. simici Mediterranean (Hap_28)	4.55975	4.15914	4.35891	4.35891	4.76156	4.55975	4.15913	4.55972	4.3589	4.35891	4.3589	1.85618	1.85207	1.85207	2.04229	1.66276	1.66276	1.47445	1.85207	1.66632	2.43164	3.00192	1.28957	0.918797	1.10533	1.10261	2.23879	1.66636	1.47749	1.66636	0.918797		0.369817	0.344946	0.392516	0.432496	0.450365	0.558173	0.571606	0.56914	0.590913	0.59593	0.692382	0.755046	1.07882	1.10619	1.10339	1.09474	1.13917
MN086701.1 P. simici Mediterranean (Hap_29)	4.56814	4.16629	4.36667	4.36667	4.77053	4.56814	4.1663	4.56808	4.36668	4.36667	4.36668	1.86105	1.47748	1.47748	1.66632	1.28957	1.28957	1.10262	1.47748	1.66276	2.42585	2.6191	1.28707	0.916604	1.10261	0.733184	1.86105	1.29283	1.10533	1.29283	0.916604	0.731523		0.358295	0.306956	0.408939	0.581403	0.593508	0.561841	0.573398	0.587955	0.664834	0.63073	0.732519	1.11364	1.13858	1.14037	1.12805	1.16856
MN086702.1 P. simici Mediterranean (Hap_30)	4.55259	4.15309	4.3523	4.3523	4.75378	4.55259	4.15311	4.55252	4.35231	4.3523	4.35231	1.85213	1.84875	1.84875	2.03844	1.65997	1.65997	1.47219	1.84875	1.66279	2.04244	2.60881	1.28709	0.547375	0.731534	0.730592	1.85213	1.28711	1.10066	1.28711	0.547375	0.731527	0.730591		0.193457	0.322555	0.535234	0.579748	0.585761	0.591867	0.608848	0.617391	0.683928	0.750972	1.11673	1.14506	1.14151	1.13404	1.17299
MN086703.1 P. simici Mediterranean (Hap_31)	4.35969	3.96102	4.15981	4.15981	4.56037	4.35969	3.96108	4.35958	4.15985	4.15981	4.15985	1.66646	1.66286	1.66286	1.85213	1.47448	1.47448	1.28712	1.66286	1.84875	2.22931	2.42103	1.47219	0.730603	0.915179	0.547381	1.66646	1.10268	0.91665	1.10268	0.730603	0.915153	0.54737	0.181797		0.264128	0.573094	0.582544	0.547327	0.554181	0.57212	0.652733	0.656102	0.753443	1.09368	1.12159	1.11783	1.1119	1.14979
MN086704.1 P. simici Mediterranean (Hap_32)	4.54649	4.148	4.3467	4.3467	4.74702	4.54649	4.14809	4.54635	4.34675	4.3467	4.34675	1.84882	2.03539	2.03539	2.22551	1.84615	1.84615	1.65795	2.03539	2.22256	2.60489	2.79751	1.84428	1.09894	1.28435	0.914461	2.03857	1.47224	1.28538	1.47224	1.09894	1.09892	0.914434	0.547259	0.364216		0.592741	0.598208	0.566946	0.580042	0.595415	0.670981	0.705768	0.788795	1.09852	1.12758	1.1225	1.11807	1.15598
MN086712.1 P. simici Mediterranean (Hap_33)	4.15985	4.15976	3.96106	3.96106	4.35949	4.15985	3.76338	4.15976	3.96108	3.96106	3.96108	0.731547	2.23374	2.23374	2.42592	2.42592	2.42592	2.23374	2.23374	2.04708	2.43191	2.61375	1.66641	0.918858	0.733239	1.10269	2.23899	1.66649	1.47761	1.66649	0.918858	1.10534	1.85618	1.47753	1.66286	1.84619		0.326147	0.325087	0.419017	0.365415	0.367068	0.733986	0.806723	1.07004	1.09919	1.09249	1.08971	1.13336
MN086713.1 P. simici Mediterranean (Hap_34)	4.16708	4.16697	3.96768	3.96768	4.36729	4.16708	3.76941	4.16697	3.96771	3.96768	3.96771	0.733229	2.23899	2.23899	2.43171	2.43171	2.43171	2.23899	2.23899	2.23366	2.61937	2.61937	1.85213	1.10268	0.91665	1.10543	2.24499	1.67085	1.48144	1.67085	1.10268	1.66635	1.86105	1.66282	1.66646	1.84882	0.547381		0.331593	0.427302	0.374791	0.431063	0.681251	0.72891	1.1305	1.15858	1.15194	1.14856	1.19052
MN086714.1 P. simici Mediterranean (Hap_35)	3.57289	3.57273	3.37656	3.37656	3.76991	3.57289	3.18139	3.57273	3.37662	3.37656	3.37662	0.548544	2.0473	2.0473	2.23903	2.23903	2.23903	2.0473	2.0473	2.23377	2.61966	2.04267	1.85217	1.10272	0.916691	0.918926	1.67091	1.10548	0.918926	1.10548	1.10272	1.66636	1.6707	1.66285	1.47762	1.6601	0.547377	0.548544		0.378447	0.306895	0.425697	0.716491	0.757383	1.04334	1.07225	1.06383	1.06526	1.10607
MN086715.1 P. simici Mediterranean (Hap_36)	3.57289	3.57273	3.37656	3.37656	3.76991	3.57289	3.18139	3.57273	3.37662	3.37656	3.37662	0.548544	2.0473	2.0473	2.23903	2.23903	2.23903	2.0473	2.0473	2.23377	2.61966	2.81401	1.85217	1.10272	0.916691	0.918926	2.05279	1.48152	1.29307	1.48152	1.10272	1.66636	1.6707	1.66285	1.47762	1.6601	0.916647	0.918863	0.733294		0.31532	0.321167	0.642859	0.744429	1.03909	1.06815	1.059	1.06187	1.10229
MN086716.1 P. simici Mediterranean (Hap_37)	3.76997	3.76982	3.57262	3.57262	3.96804	3.76997	3.37642	3.76982	3.57267	3.57262	3.57267	0.364784	2.23912	2.23912	2.43184	2.43184	2.43184	2.23912	2.23912	2.42602	2.81392	2.61958	2.04246	1.28971	1.10274	1.1055	1.86132	1.67096	1.48155	1.67096	1.28971	1.85621	1.8611	1.85217	1.66652	1.84889	0.73155	0.733239	0.548573	0.548573		0.271189	0.674279	0.783822	1.07733	1.10482	1.09916	1.10005	1.14061
MN086717.1 P. simici Mediterranean (Hap_38)	3.76388	3.76377	3.56714	3.56714	3.96139	3.76388	3.37153	3.76377	3.56718	3.56714	3.56718	0.73155	2.61945	2.61945	2.8136	2.8136	2.8136	2.61945	2.61945	2.43184	2.82092	3.00248	2.04716	1.293	1.1055	1.4777	2.23912	2.04736	1.85654	2.04736	1.293	1.8611	2.23886	1.85631	2.04255	2.22567	0.733239	0.91665	0.916691	0.547393	0.364137		0.666276	0.743503	1.07443	1.10312	1.09619	1.09575	1.1389
KX822734.1 P. simici Israel (Hap_39)	3.58634	3.58612	3.38879	3.38879	3.78446	3.58634	3.19245	3.58612	3.38886	3.38879	3.38886	2.80218	1.84885	1.84885	2.03853	2.03853	2.03853	2.03862	2.03862	2.03535	2.80231	2.99654	1.84615	1.84436	2.03309	1.65802	2.41681	2.2257	2.03554	2.2257	1.84436	2.41309	2.03527	2.41044	2.22265	2.59911	2.79752	2.41681	2.60928	2.22582	2.41698	2.41342		0.372943	1.00248	1.02997	1.02608	1.01986	1.06522
KX822735.1 P. simici Israel (Hap_40)	3.98379	3.9836	3.78417	3.78417	4.18404	3.98379	3.58576	3.9836	3.78424	3.78417	3.78424	3.58497	2.61375	2.61375	2.80736	2.80736	2.80736	2.80749	2.80749	2.60881	3.38784	3.38784	2.41666	2.41328	2.60495	2.41686	2.41674	2.60898	2.41686	2.60898	2.41328	2.9908	2.80183	2.98651	2.99104	3.37106	3.38132	2.80207	2.99654	2.99654	3.1917	2.99122	0.73326		1.06229	1.0878	1.08464	1.082	1.12542
MN086683.1 Adlerius sp. Turkey	4.95184	4.74898	4.74932	4.74932	5.15394	4.95184	4.54854	4.95112	4.74963	4.74932	4.74963	5.95537	5.75804	5.75804	5.75738	5.96428	5.75738	5.965	5.965	5.9547	5.95602	6.16354	6.37069	5.7415	5.53743	5.54498	5.95537	5.74966	5.54498	5.74966	5.7415	5.73977	6.16135	6.14422	5.9466	6.13772	5.53644	5.95537	5.34132	5.34132	5.54498	5.53743	5.15348	5.56205		0.191025	0.179883	0.188924	0.317725
MN086684.1 Adlerius sp. Turkey	5.14702	4.94367	4.94401	4.94401	5.34959	5.14702	4.74276	5.14629	4.94433	4.94401	4.94433	6.15341	5.95537	5.95537	5.9547	6.16211	5.9547	6.16284	6.16284	6.15273	6.15406	6.36208	6.56973	5.93926	5.73469	5.74203	6.15341	5.9472	5.74203	5.9472	5.93926	5.93751	6.35988	6.34317	6.14485	6.33691	5.73369	6.15341	5.53788	5.53788	5.74203	5.73469	5.34913	5.75869	0.1818		0.258972	0.263389	0.372698
MN086685.1 Adlerius sp. Turkey	5.15496	4.95098	4.95133	4.95133	5.35815	5.15496	4.74946	5.15422	4.95165	4.95133	4.95165	6.16277	5.96494	5.96494	5.96425	6.1723	5.96425	6.17305	6.17305	6.16208	6.16343	6.3721	6.58037	5.94714	5.74195	5.75014	6.16277	5.95594	5.75014	5.95594	5.94714	5.94536	6.36986	6.35145	6.15336	6.34435	5.74093	6.16277	5.54537	5.54537	5.75014	5.74195	5.35767	5.76847	0.181951	0.364149		0.256698	0.365092
MN086686.1 Adlerius sp. Turkey	5.14682	4.94355	4.94387	4.94387	5.34946	5.14682	4.74261	5.14615	4.94416	4.94387	4.94416	6.15336	5.95533	5.95533	5.95469	6.16208	5.95469	6.16277	6.16277	6.15271	6.15398	6.36198	6.56968	5.93921	5.73463	5.74195	6.15336	5.94714	5.74195	5.94714	5.93921	5.93755	6.35989	6.34317	6.14481	6.33685	5.73369	6.15336	5.5378	5.5378	5.74195	5.73463	5.34903	5.75861	0.1818	0.364225	0.364149		0.261242
MN086687.1 Adlerius sp. Turkey	5.54673	5.34185	5.34217	5.34217	5.75095	5.54673	5.13935	5.54604	5.34247	5.34217	5.34247	6.56046	6.36121	6.36121	6.36055	6.5696	6.36055	6.57031	6.57031	6.55979	6.5611	6.77076	6.9801	6.34425	6.13806	6.14581	6.56046	5.93913	5.73454	5.93913	6.34425	6.34253	6.7686	6.75103	6.55148	6.74433	6.13708	6.56046	5.94004	5.94004	6.14581	6.13806	5.7505	6.1633	0.546971	0.730427	0.730657	0.364147
MN086688.1 Adlerius sp. Turkey	6.55343	6.34497	6.34525	6.34525	6.76149	6.55343	6.13874	6.55283	6.3455	6.34525	6.3455	7.58507	7.38262	7.38262	7.382	7.59489	7.382	7.59556	7.38262	7.58444	7.58567	7.79919	8.0125	7.36441	7.15442	7.16275	7.58507	6.95235	6.74401	6.74361	7.36441	7.36277	7.79714	7.77827	7.57547	7.77092	7.1535	7.58507	6.9532	6.9532	7.16275	7.15442	6.76109	7.1815	1.46991	1.65611	1.2841	1.28438	0.914475
MN086689.1 Adlerius sp. Turkey	6.34591	6.13857	6.13885	6.13885	6.55283	6.34591	5.93346	6.34531	6.13911	6.13885	6.13911	7.37309	7.17116	7.17116	7.17054	7.38226	7.17054	7.38292	7.17116	7.37246	7.37368	7.58602	7.79815	7.15423	6.94539	6.95307	7.37309	6.74383	6.53662	6.53623	7.15423	7.15262	7.584	7.56643	7.36414	7.55971	6.94448	7.37309	6.74467	6.74467	6.95307	6.94539	6.55243	6.97054	1.28411	1.46989	1.46996	1.09898	0.730414
MT452062.1 Adlerius sp. Armenia	5.15496	4.95098	4.95133	4.95133	5.35815	5.15496	4.74946	5.15422	4.95165	4.54814	4.95165	6.16277	5.96494	5.96494	5.96425	6.1723	5.96425	6.17305	6.17305	6.16208	6.16343	6.3721	6.58037	5.94714	5.74195	5.75014	6.16277	5.95594	5.75014	5.95594	5.94714	5.94536	6.36986	6.35145	6.15336	6.34435	5.74093	6.16277	5.54537	5.54537	5.75014	5.74195	5.35767	5.76847	0.181951	0.364149	0.364835	0.364149	0.730657
MT452063.1 Adlerius sp. Armenia	5.35913	5.15404	5.15439	5.15439	5.56342	5.35913	4.95143	5.35838	5.15471	4.74902	5.15471	6.37126	5.75793	5.75793	5.75733	5.9642	5.75733	5.96485	5.96485	5.95465	5.95583	6.1633	6.37056	5.74138	5.53728	5.54481	5.95525	5.74951	5.54481	5.74951	5.74138	6.15203	6.16133	6.14418	5.94651	6.34425	5.94651	6.37126	5.7505	5.7505	5.95638	5.94756	5.15326	5.56188	0.364829	0.547428	0.54865	0.547429	0.915284
MT452064.1 Adlerius sp. Armenia	5.15496	4.95098	4.95133	4.95133	5.35815	5.15496	4.74946	5.15422	4.95165	4.54814	4.95165	6.16277	5.96494	5.96494	5.96425	6.1723	5.96425	6.17305	6.17305	6.16208	6.16343	6.3721	6.58037	5.94714	5.74195	5.75014	6.16277	5.95594	5.75014	5.95594	5.94714	5.94536	6.36986	6.35145	6.15336	6.34435	5.74093	6.16277	5.54537	5.54537	5.75014	5.74195	5.35767	5.76847	0.181951	0.364149	0.364835	0.364149	0.730657
MN086680.1 P. brevis Turkey	4.74857	4.74819	4.54746	4.54746	4.74796	4.74857	4.34775	4.74819	4.54761	4.54746	4.54761	5.95485	5.75754	5.75754	5.75704	5.96384	5.96384	5.96439	5.96439	5.56043	5.35615	5.95532	5.76674	5.34766	5.1445	5.54435	5.95485	5.74908	5.54435	5.74908	5.34766	5.96327	6.36949	5.95434	6.15286	6.34378	5.55184	5.74865	5.34065	5.34065	5.54435	5.1445	5.15273	5.35615	3.37712	3.5679	3.57344	3.56785	3.95649
MN086681.1 P. brevis Turkey	4.74857	4.74819	4.54746	4.54746	4.74796	4.74857	4.34775	4.74819	4.54761	4.54746	4.54761	5.95485	5.34727	5.34727	5.34685	5.55138	5.55138	5.55184	5.55184	5.15123	4.94903	5.95532	5.76674	5.34766	5.1445	5.54435	5.95485	5.74908	5.54435	5.74908	5.34766	5.96327	6.36949	5.95434	6.15286	6.34378	5.55184	5.74865	5.34065	5.34065	5.54435	5.1445	5.15273	5.35615	3.37712	3.5679	3.57344	3.56785	3.95649
MN086682.1 P. brevis Turkey	4.35453	4.3541	4.15491	4.15491	4.55431	4.35453	3.95673	4.3541	4.15509	4.15491	4.15509	5.55208	5.35596	5.35596	5.35544	5.56065	5.56065	5.56121	5.56121	5.55156	5.34792	5.55257	5.75726	5.34023	5.1377	5.14478	5.55208	5.34792	5.14478	5.34792	5.34023	5.95398	5.96347	5.74034	5.54379	5.73402	5.54379	5.55208	4.94266	4.94266	5.14478	5.1377	4.75553	5.16102	3.38337	3.19347	3.58029	3.57384	3.96287
MK425636.1 P. balcanicus	14.2913	14.2903	14.0557	14.0557	14.0547	14.0561	13.8224	14.2903	14.0561	14.5274	14.0561	13.5866	14.7725	14.7725	15.0115	15.0115	15.0115	15.0125	15.0125	14.7839	14.7858	14.5241	14.3067	14.0618	13.8281	14.0535	14.7611	14.2878	14.0535	14.2878	14.0618	15.0105	14.7593	14.7602	14.7508	14.7516	14.0611	13.5866	13.5884	13.1282	13.5878	13.3637	13.141	13.3708	14.5195	14.7474	14.2832	14.5288	14.9948
MN003380.1 P. balcanicus	14.5261	14.0537	14.2891	14.2891	14.2882	14.2896	14.0545	14.5251	14.2896	14.7636	14.2896	13.8175	15.0109	15.0109	15.2514	15.2514	14.7701	15.2524	15.2524	15.0231	15.025	14.7604	14.5431	14.2961	14.0611	14.287	14.9988	14.5227	14.287	14.5227	14.2961	14.7691	14.5203	14.5212	14.5125	14.5132	14.2954	13.8175	13.8192	13.3564	13.8187	13.594	13.3706	13.6018	14.5175	14.7454	14.2814	14.5268	14.9928
MN086653.1 P. balcanicus	13.5994	13.5979	13.3673	13.3673	13.3658	13.138	13.138	13.5979	13.138	13.3673	13.138	14.0444	14.286	14.286	14.5208	14.5208	14.5208	14.522	14.522	14.2938	13.8269	14.0455	13.8247	14.0526	13.8204	14.0465	14.7499	14.2792	14.0465	14.2792	14.0526	14.9955	14.7473	14.7486	14.7415	14.9799	14.0515	14.0444	13.5839	13.5839	14.0465	13.8204	13.5962	13.8269	13.1272	13.3521	13.3544	13.1298	13.5829
MN086654.1 P. balcanicus	13.831	13.8295	13.5975	13.5975	13.596	13.3669	13.3669	13.8295	13.3669	13.5975	13.3669	14.2772	14.521	14.521	14.7571	14.7571	14.7571	14.7583	14.7583	14.5295	14.0598	14.2782	14.0577	14.2861	14.0526	14.2792	14.9869	14.5134	14.2792	14.5134	14.2861	15.2347	14.9843	14.9856	14.9776	15.2175	14.2851	14.2772	13.814	13.814	14.2792	14.0526	13.8278	14.0598	13.3537	13.5793	13.5823	13.3571	13.8122
MN086677.1 P. kyrinae	14.3096	14.3094	14.0726	14.0726	14.0723	14.3096	13.8371	13.837	14.0726	14.0726	14.0726	15.5136	14.7998	14.7998	14.5588	15.0411	15.0411	15.0417	15.0417	15.0263	15.0274	15.5142	14.7852	15.7435	15.4992	15.5147	15.5136	15.7599	15.5147	15.7599	15.7435	16.2355	15.7577	16.4679	16.2371	16.2378	15.7429	15.7592	15.0282	15.0282	15.2705	15.2558	14.335	14.8154	14.5356	14.7626	14.7748	14.548	15.0153
MN086678.1 P. kyrinae	14.0748	14.0745	13.8391	13.8391	13.8388	14.0748	13.605	13.6048	13.8392	13.8391	13.8392	15.2716	15.0439	15.0439	14.8012	15.2867	15.2867	15.2874	15.2874	15.2709	15.2722	15.2722	14.5474	15.5009	15.258	15.2728	15.2716	15.5165	15.2728	15.5165	15.5009	15.9899	15.5143	16.2217	15.9916	15.9923	15.5002	15.5158	14.7891	14.7891	15.03	15.016	14.0986	14.5762	14.3003	14.5267	14.5381	14.312	14.7772
MN086679.1 P. kyrinae	14.0844	14.0842	13.8481	13.8481	13.8478	14.0844	13.6133	13.6132	13.8481	13.8481	13.8481	14.7998	14.0955	14.0955	13.8582	14.3334	14.3334	14.3338	14.3338	14.3199	14.3208	15.2858	14.0824	15.0274	14.7866	14.8007	15.2852	15.5308	15.2863	15.5308	15.0274	15.5122	15.0405	15.7422	15.5136	15.5142	15.0268	15.0417	14.8011	14.3215	14.5602	14.5469	13.6362	14.5895	14.3095	14.5356	14.548	14.3222	14.7879
KF483670.1 P. arabicus	17.3598	17.1101	17.1107	17.1107	17.1095	16.8642	16.8642	17.3586	16.8642	17.1107	16.8642	17.3328	17.3431	17.3431	17.5911	17.5911	17.3422	17.5921	17.5921	17.3537	17.6054	17.3336	17.8548	17.344	17.0973	17.3344	18.0817	17.5817	17.3344	17.5817	17.344	17.8404	17.5789	17.8295	17.8195	17.8204	17.3431	16.8413	16.8434	16.8434	17.3344	17.0973	16.373	16.6154	15.216	15.4461	15.4564	15.4459	15.9185
MN086655.1 P. halepensis	13.841	13.6058	13.6066	13.6066	13.6049	13.6074	13.3751	13.8393	13.6074	13.6066	13.6074	14.3051	14.3162	14.3162	14.5533	14.5533	14.3149	14.5547	14.5547	14.3271	14.3298	14.544	14.3271	14.556	14.3187	14.5452	14.5427	14.7832	14.5452	14.7832	14.556	14.5518	14.5399	15.0209	15.0098	15.2289	14.3162	14.3051	13.8374	13.8374	14.0712	13.846	13.8578	14.0919	12.9233	13.1462	12.6939	13.1456	13.6002
MN086656.1 P. halepensis	14.0732	13.8368	13.8376	13.8376	13.836	13.8383	13.6048	14.0717	13.8383	13.8376	13.8383	14.0669	14.5523	14.5523	14.7907	14.7907	14.551	14.7921	14.7921	14.5639	14.5665	14.304	14.5639	14.7934	14.5547	14.7818	14.7794	15.0211	14.7818	15.0211	14.7934	14.7893	14.7767	15.2603	15.2485	15.4674	14.0771	14.0669	13.6018	14.0699	13.8343	13.6097	14.0917	14.3273	13.1509	13.3743	12.9203	13.3738	13.8303
MN086657.1 P. halepensis	13.8423	13.6069	13.6078	13.6078	13.606	13.6086	13.3763	13.8405	13.6086	13.6078	13.6086	14.3061	14.3173	14.3173	14.5543	14.5543	14.3159	14.5558	14.5558	14.3281	13.8566	14.5451	14.8081	14.5572	14.3199	14.5464	15.0236	14.7844	14.5464	14.7844	14.5572	15.034	15.0204	15.022	15.011	15.2301	14.3173	14.3061	13.8385	13.8385	14.0723	13.8471	14.3336	14.5704	12.2418	12.4629	12.0165	12.4624	12.9111
MN086658.1 P. halepensis	14.3112	14.073	14.0739	14.0739	14.0721	14.0747	13.8397	14.3094	14.0747	14.0739	14.0747	14.7806	14.7934	14.7934	15.0332	15.0332	14.792	15.0347	15.0347	14.8057	14.3286	15.0225	15.2916	15.0362	14.796	15.0238	15.0211	14.3052	14.544	14.7819	15.0362	15.5187	15.5035	15.5051	15.4925	15.7113	14.7934	14.7806	14.3074	14.3074	14.544	14.3175	14.8113	15.0509	12.6932	12.9154	12.4654	12.915	12.909
MN086659.1 P. halepensis	13.6074	13.3736	13.3744	13.3744	13.3728	13.3751	13.1444	13.6058	13.3751	13.3744	13.3751	14.5427	14.5547	14.5547	14.7931	14.3149	14.5533	14.3162	14.7946	14.5663	14.0919	14.7832	14.5663	14.796	14.5573	14.7845	15.2645	15.0238	14.7845	15.0238	14.796	14.7916	14.7789	14.7804	14.7701	14.9892	14.5547	14.5427	14.0723	14.0723	14.3075	14.0816	14.5718	14.81	12.4669	12.6885	12.6939	12.6881	13.1387
MN086660.1 P. halepensis	13.841	13.6058	13.6066	13.6066	13.6049	13.6074	13.3751	13.8393	13.6074	13.6066	13.6074	14.7818	15.279	15.279	15.0345	15.5218	15.2774	15.5235	15.5235	15.2929	14.81	15.0238	15.2929	15.0376	14.7974	15.0252	15.5081	14.7832	14.5452	14.7832	15.0376	15.52	15.5047	15.5065	15.4938	15.7127	14.7946	14.7818	14.3086	14.3086	14.5452	14.3187	14.5718	14.81	12.4669	12.6885	12.2403	12.6881	12.6828
MN086661.1 P. halepensis	14.0652	13.8295	13.8303	13.8303	13.8286	13.831	13.5982	14.0636	13.831	13.8303	13.831	15.0086	15.5067	15.5067	15.2616	15.7502	15.5051	15.7519	15.7519	15.5204	15.0362	15.2512	15.5204	15.2646	15.0238	15.2525	15.7367	15.0099	14.7714	15.0099	15.2646	15.7485	15.7335	15.7351	15.7228	15.9428	15.0211	15.0086	14.5341	14.5341	14.7714	14.544	14.7973	15.0362	12.6874	12.9099	12.4603	12.9094	12.9045
MF966722.1 P. chinensis	15.7787	15.7759	15.5308	15.5308	15.7745	15.2871	15.7787	15.7759	15.2871	15.5308	15.2871	15.7681	15.7854	15.7854	16.032	16.032	16.032	15.7854	15.7854	15.802	15.8057	16.0174	16.2629	15.2948	15.5418	15.2806	15.7681	15.5237	15.2806	15.5237	15.2948	16.03	16.2609	16.0138	15.9986	16.2159	15.5385	15.2776	15.0389	15.5267	15.5252	15.7889	15.9873	16.2317	14.7682	14.9969	14.5295	14.7784	15.2468
MF966727.1 P. chinensis	15.7696	15.7675	15.5225	15.5225	15.7664	15.2788	15.7696	15.7675	15.2788	15.5225	15.2788	15.7613	15.2869	15.2869	15.5305	15.5305	15.5305	15.2869	15.2869	15.3019	15.3046	16.01	16.2558	15.2881	15.5345	15.2739	15.7613	15.5169	15.2739	15.5169	15.2881	16.0233	16.2542	16.0071	15.9917	16.2089	15.5318	15.2716	15.0322	15.5193	15.5182	15.7811	15.9798	16.2244	15.2405	15.4704	14.9993	15.2523	15.7248
KF137543.1 P. chinensis	15.7696	15.7675	15.5225	15.5225	15.7664	15.2788	15.7696	15.7675	15.2788	15.5225	15.2788	15.7613	15.2869	15.2869	15.5305	15.5305	15.5305	15.2869	15.2869	15.3019	15.3046	16.01	16.2558	15.2881	15.5345	15.2739	15.7613	15.5169	15.2739	15.5169	15.2881	16.0233	16.2542	16.0071	15.9917	16.2089	15.5318	15.2716	15.0322	15.5193	15.5182	15.7811	15.9798	16.2244	15.2405	15.4704	14.9993	15.2523	15.7248
KF137546.1 P. chinensis	15.7696	15.7675	15.5225	15.5225	15.7664	15.2788	15.7696	15.7675	15.2788	15.5225	15.2788	15.7613	15.2869	15.2869	15.5305	15.5305	15.5305	15.2869	15.2869	15.3019	15.3046	16.01	16.2558	15.2881	15.5345	15.2739	15.7613	15.5169	15.2739	15.5169	15.2881	16.0233	16.2542	16.0071	15.9917	16.2089	15.5318	15.2716	15.0322	15.5193	15.5182	15.7811	15.9798	16.2244	15.2405	15.4704	14.9993	15.2523	15.7248
KF137548.1 P. chinensis	16.2667	16.2643	16.0162	16.0162	16.263	15.7696	16.2667	16.2643	15.7696	16.0162	15.7696	16.2574	16.2762	16.2762	16.5258	16.5258	16.5258	16.2762	16.2762	16.2944	16.2978	16.5094	16.7581	15.7798	16.0294	15.764	16.2574	16.01	15.764	16.01	15.7798	16.524	16.7563	16.5061	16.4892	16.7061	16.0265	15.7613	15.5193	16.0127	16.0114	16.2793	16.4759	16.7235	15.2405	15.4704	14.9993	15.2523	15.7248
KF137549.1 P. chinensis	16.0148	16.0128	15.7662	15.7662	16.0117	15.5211	16.0148	16.0128	15.5211	15.7662	15.5211	16.0066	15.53	15.53	15.7751	15.7751	15.7751	15.53	15.53	15.5459	15.5485	16.2568	16.5041	15.5313	15.7791	15.5163	16.0066	15.7608	15.5163	15.7608	15.5313	16.2709	16.5025	16.2539	16.2377	16.4547	15.7765	15.5139	15.2731	15.7631	15.762	16.0272	16.2249	16.4711	15.4803	15.7109	15.2378	15.4929	15.9676
KF137550.1 P. chinensis	15.53	15.5276	15.284	15.284	15.5263	15.0418	15.53	15.5276	15.0418	15.284	15.0418	15.5206	15.5369	15.5369	15.782	15.782	15.782	15.5369	15.5369	15.5527	15.5561	15.7681	16.0122	15.0494	15.2946	15.036	15.5206	15.2776	15.036	15.2776	15.0494	15.7802	16.0104	15.7648	15.7503	15.9677	15.2917	15.0334	14.7958	15.2803	15.279	15.54	15.7395	15.9826	14.5286	14.7566	14.2916	14.538	15.0042
KF137551.1 P. longiductus	17.1797	17.1784	16.9278	16.9278	16.9266	17.1797	16.6786	17.1784	16.9283	16.4301	16.9283	16.674	16.1938	16.1938	16.44	16.44	16.44	16.4409	16.4409	16.4253	16.6748	17.1752	17.4257	16.9088	16.661	16.6756	17.1743	16.6748	16.6756	16.9242	16.9088	17.6607	17.1721	17.3927	17.158	17.1589	16.908	16.4262	16.182	16.4284	16.6756	16.9096	16.2111	16.7072	15.4921	15.7221	15.7365	15.5068	15.9823
KF137552.1 P. longiductus	17.1797	17.1784	16.9278	16.9278	16.9266	17.1797	16.6786	17.1784	16.9283	16.4301	16.9283	16.18	16.1938	16.1938	16.44	16.44	16.44	16.4409	16.4409	16.4253	16.6748	16.6748	17.4257	16.9088	16.661	16.6756	17.1743	16.6748	16.6756	16.9242	16.9088	17.6607	17.1721	17.3927	17.158	17.1589	16.4126	15.9353	15.6939	16.4284	16.1814	16.414	16.2111	16.7072	15.4921	15.7221	15.7365	15.5068	15.9823
KF137553.1 P. longiductus	17.1797	17.1784	16.9278	16.9278	16.9266	17.1797	16.6786	17.1784	16.9283	16.4301	16.9283	16.674	16.1938	16.1938	16.44	16.44	16.44	16.4409	16.4409	16.4253	16.6748	17.1752	17.4257	16.9088	16.661	16.6756	17.1743	16.6748	16.6756	16.9242	16.9088	17.6607	17.1721	17.3927	17.158	17.1589	16.908	16.4262	16.182	16.4284	16.6756	16.9096	16.2111	16.7072	15.4921	15.7221	15.7365	15.5068	15.9823
[truncated: 33 more columns]
