# Supplementary material for: Phlebotomus (Adlerius) simici NITZULESCU, 1931: first record in Austria and phylogenetic relationship with other Adlerius species
Source: Parasit Vectors. 2021 Jan 6;14:20. doi: 10.1186/s13071-020-04482-8 (PMC7788815; doi:10.1186/s13071-020-04482-8)
Supplement: Supplementary file 3 — Additional file 3: Table S3. Included cytb sequences of Adlerius spp. for pairwise distance calculations. [file 13071_2020_4482_MOESM3_ESM.xlsx]

## Sheet: Additional file 3
Additional file 3: Table S3. Included Cytb sequences of Adlerius spp.
GenBank accession	species	country
MN812836.1	P. simici	Austria
MT452052.1	P. simici	North Macedonia
MT452053.1	P. simici	North Macedonia
MT452057.1	P. simici	Greece
MT452058.1	P. simici	Greece
MT452059.1	P. simici	Greece
MT452061.1	P. simici	Greece
HQ023282.1	P. brevis	Iran
HQ391905.1	P. halepensis	Iran
HQ391906.1	P. halepensis	Iran
HQ391907.1	P. halepensis	Iran
HQ023284.1	P. halepensis	Iran
HQ023283.1	P. halepensis	Iran
HQ023285.1	P. halepensis	Iran
MF071470.1	P. chinensis	India
HM747236.1	P. chinensis	China
HM747237.1	P. chinensis	China
HM747234.1	P. chinensis	China
HM747235.1	P. chinensis	China
