# Supplementary material for: Phlebotomus (Adlerius) simici NITZULESCU, 1931: first record in Austria and phylogenetic relationship with other Adlerius species
Source: Parasit Vectors. 2021 Jan 6;14:20. doi: 10.1186/s13071-020-04482-8 (PMC7788815; doi:10.1186/s13071-020-04482-8)
Supplement: Supplementary file 4 — Additional file 4: Table S4. Pairwise distances (%) of cytb based on Tamura–Nei’s parameter model with 1000 bootstrap values. Description in brackets refer to the respective haplotype in the network. Standard errors are shown in blue. [file 13071_2020_4482_MOESM4_ESM.xlsx]

## Sheet: Additional file 4
Additional file 4: Table S4. Pairwise distances (%) of Cytb based on Tamura-Nei-parameter model with 1000 bootstrap values. Description in brackets refer to the respective haplotype in the network. Standard errors are shown in blue.
	MN812836.1 P. simici Austria (Hap_1)	MT452053.1 P. simici North Macedonia (Hap_1)	MT452057.1 P. simici Peloponnese (Hap_3)	MT452058.1 P. simici Peloponnese (Hap_4)	MT452059.1 P. simici Peloponnese (Hap_5)	MT452052.1 P. simici North Macedonia (Hap_2)	MT452061.1 P. simici Crete (Hap_6)	HQ023282.1 P. brevis	HQ391905.1 P. halepensis	HQ391906.1 P. halepensis	HQ391907.1 P. halepensis	HQ023284.1 P. halepensis	HQ023283.1 P. halepensis	HQ023285.1 P. halepensis	MF071470.1 P. chinensis	HM747236.1 P. chinensis	HM747237.1 P. chinensis	HM747234.1 P. chinensis	HM747235.1 P. chinensis
MN812836.1 P. simici Austria (Hap_1)		2.80541e-14	0.28835	0.294171	0.27971	0.366653	0.966145	1.34017	1.68737	1.68737	1.71801	1.70393	1.73426	1.72562	1.8281	1.888	1.888	1.888	1.89068
MT452053.1 P. simici North Macedonia (Hap_1)	0		0.28835	0.294171	0.27971	0.366653	0.966145	1.34017	1.68737	1.68737	1.71801	1.70393	1.73426	1.72562	1.8281	1.888	1.888	1.888	1.89068
MT452057.1 P. simici Peloponnese (Hap_3)	0.496559	0.496559		0.321323	0.316611	0.411924	1.00634	1.37251	1.6914	1.6914	1.7243	1.71489	1.74708	1.73905	1.84516	1.8694	1.8694	1.8694	1.86913
MT452058.1 P. simici Peloponnese (Hap_4)	0.497756	0.497756	0.667645		0.337941	0.425105	1.02463	1.35211	1.69302	1.69302	1.72332	1.71169	1.73959	1.73427	1.89582	1.9186	1.9186	1.9186	1.92107
MT452059.1 P. simici Peloponnese (Hap_5)	0.496559	0.496559	0.664167	0.667645		0.325427	0.994155	1.33317	1.69986	1.69986	1.7294	1.71486	1.7463	1.74144	1.87137	1.95075	1.95075	1.95075	1.95426
MT452052.1 P. simici North Macedonia (Hap_2)	0.833784	0.833784	1.00666	1.01626	0.66344		0.988804	1.35071	1.67335	1.67335	1.7056	1.7122	1.7416	1.73542	1.83973	1.9222	1.9222	1.9222	1.92611
MT452061.1 P. simici Crete (Hap_6)	4.92694	4.92694	5.13889	5.48736	5.10742	5.1298		1.40823	1.7365	1.7365	1.7668	1.79856	1.81788	1.83256	1.83502	1.93986	1.93986	1.93986	1.94083
HQ023282.1 P. brevis	8.89733	8.89733	9.12324	9.10571	8.89473	8.92485	9.27774		1.86747	1.86747	1.8368	1.76009	1.78184	1.79593	1.98976	1.85226	1.85226	1.85226	1.85667
HQ391905.1 P. halepensis	12.9626	12.9626	13.2224	13.1918	13.2224	12.9553	13.1184	14.1408		2.90583e-14	0.16923	0.48593	0.518962	0.488164	1.9643	1.89371	1.89371	1.89371	1.8993
HQ391906.1 P. halepensis	12.9626	12.9626	13.2224	13.1918	13.2224	12.9553	13.1184	14.1408	-5.55112e-14		0.16923	0.48593	0.518962	0.488164	1.9643	1.89371	1.89371	1.89371	1.8993
HQ391907.1 P. halepensis	13.1942	13.1942	13.4584	13.4255	13.4584	13.1875	13.3479	13.8907	0.164863	0.164863		0.514875	0.542099	0.511283	1.98789	1.9266	1.9266	1.9266	1.93201
HQ023284.1 P. halepensis	13.1943	13.1943	13.4627	13.4269	13.4627	13.6034	13.7689	13.0603	1.33188	1.33188	1.50164		0.291003	0.24444	2.0395	1.95566	1.95566	1.95566	1.96365
HQ023283.1 P. halepensis	13.836	13.836	14.1064	14.071	14.1064	14.2511	14.2021	13.496	1.50509	1.50509	1.67594	0.495406		0.289467	2.0904	2.00099	2.00099	2.00099	2.008
HQ023285.1 P. halepensis	13.5894	13.5894	13.8581	13.8227	13.8581	14.0012	14.1689	13.4527	1.33186	1.33186	1.5016	0.329512	0.495404		2.06455	1.99204	1.99204	1.99204	1.99973
MF071470.1 P. chinensis	14.6747	14.6747	14.8837	15.346	15.1588	14.8804	14.664	16.5183	16.0004	16.0004	16.2383	16.9717	17.6554	17.2166		1.08567	1.08567	1.08567	1.09996
HM747236.1 P. chinensis	15.2324	15.2324	15.0144	15.6901	15.9455	15.652	15.1694	14.6011	14.4816	14.4816	14.7245	15.4314	15.8875	15.6814	6.68747		3.06639e-14	3.06639e-14	0.16365
HM747237.1 P. chinensis	15.2324	15.2324	15.0144	15.6901	15.9455	15.652	15.1694	14.6011	14.4816	14.4816	14.7245	15.4314	15.8875	15.6814	6.68747	0		3.06639e-14	0.16365
HM747234.1 P. chinensis	15.2324	15.2324	15.0144	15.6901	15.9455	15.652	15.1694	14.6011	14.4816	14.4816	14.7245	15.4314	15.8875	15.6814	6.68747	0	0		0.16365
HM747235.1 P. chinensis	15.4461	15.4461	15.2245	15.9071	16.1634	15.8705	15.3691	14.8023	14.6805	14.6805	14.9234	15.637	16.0935	15.887	6.87784	0.165373	0.165373	0.165373
